# Supplementary material for: Integrated Transcriptomics and Metabolomics Analysis Promotes the Understanding of Adventitious Root Formation in Eucommia ulmoides Oliver
Source: Plants (Basel). 2024 Jan 3;13(1):136. doi: 10.3390/plants13010136 (PMC10780705; doi:10.3390/plants13010136)
Supplement: Supplementary file 1 [file plants-13-00136-s001.zip]

Archive with 1 entries (1 files):
- plants-2792696-supplementary.pdf
